# Supplementary material for: Enhanced Mechanical and Acoustic Properties of Basalt Fiber/Polyurethane Composites by Silane Coupling Agents
Source: Polymers (Basel). 2024 Dec 29;17(1):61. doi: 10.3390/polym17010061 (PMC11723291; doi:10.3390/polym17010061)
Supplement: Supplementary file 1 [file polymers-17-00061-s001.zip]

Archive with 1 entries (1 files):
- polymers-3259710-supplementary.pdf
